# Supplementary material for: Evaluation of an alternative positive control strain of Salmonella enterica subsp. enterica serovar Typhimurium for microbial assays
Source: PLoS One. 2025 Aug 4;20(8):e0329363. doi: 10.1371/journal.pone.0329363 (PMC12321117; doi:10.1371/journal.pone.0329363)
Supplement: S2 Table — (XLSX) [file pone.0329363.s002.xlsx]

## Sheet: Sheet1
S2 Table. The number of SNP differences in 17 S. Typhimurium strains
Sample ID	ATCC 14028	1004022	1004023	1006894	1006895	1008085	1011083	1012040	1012372	1013320	1013362	1013880	1016557	1016560	1016566	1017375	1017392	1017394
ATCC 14028	0	15	13	671	596	479	543	542	608	551	551	484	537	488	545	610	616	546
1004022	15	0	16	674	603	486	544	543	607	552	552	491	538	495	546	609	615	547
1004023	13	16	0	674	599	478	542	543	609	554	550	483	538	487	544	611	617	549
1006894	671	674	674	0	725	854	910	911	727	920	920	859	904	863	914	729	731	915
1006895	596	603	599	725	0	780	839	840	662	845	849	785	833	789	843	664	670	844
1008085	479	486	478	854	780	0	328	327	791	334	334	15	324	19	330	793	799	329
1011083	543	544	542	910	839	328	0	87	841	98	96	333	32	337	42	843	849	93
1012040	542	543	543	911	840	327	87	0	842	91	87	332	87	336	95	844	850	82
1012372	608	607	609	727	662	791	841	842	0	851	851	796	837	800	845	26	136	846
1013320	551	552	554	920	845	334	98	91	851	0	8	337	98	343	100	853	859	53
1013362	551	552	550	920	849	334	96	87	851	8	0	337	98	343	100	853	859	53
1013880	484	491	483	859	785	15	333	332	796	337	337	0	329	10	333	798	804	332
1016557	537	538	538	904	833	324	32	87	837	98	98	329	0	333	26	839	845	91
1016560	488	495	487	863	789	19	337	336	800	343	343	10	333	0	339	802	808	338
1016566	545	546	544	914	843	330	42	95	845	100	100	333	26	339	0	847	853	93
1017375	610	609	611	729	664	793	843	844	26	853	853	798	839	802	847	0	138	848
1017392	616	615	617	731	670	799	849	850	136	859	859	804	845	808	853	138	0	854
1017394	546	547	549	915	844	329	93	82	846	53	53	332	91	338	93	848	854	0
min: 8 max: 920
